# Supplementary material for: Telehealth effectiveness for pre‐exposure prophylaxis delivery in Brazilian public services: the Combine! Study
Source: J Int AIDS Soc. 2023 Sep 27;26(9):e26173. doi: 10.1002/jia2.26173 (PMC10534058; doi:10.1002/jia2.26173)
Supplement: Supplementary file 1 — Table S1. Adjust hazard ratio (aHR) and 95% confidence intervals (95% CI) for discontinuation of PrEP, according to the first type of follow‐up choice in the study Table S2. Adjust hazard ratio (aHR) and 95% confidence intervals (95% CI) for discontinuation of PrEP, according to the last type of follow‐up performed in the study Table S3. Adjust hazard ratio (aHR) and 95% confidence intervals (95% CI) for discontinuation of PrEP, according to the last type of follow‐up performed and excluding people without follow‐up after the first choice in the study [file JIA2-26-e26173-s001.xlsx]

## Sheet: Planilha1
																									pesso	14		245	#REF!
									Table 1. Adjust hazard ratio (aHR) and 95% confidence intervals (95% CI) for discontinuation of PrEP, according the first type of follow-up choice in the study
									Characteristics	aHR	95% CI		P
											Lower limit	Upper Limit
									Type of follow -up chosen
									In-person	1
									Telehealth	0.66	0.45	0.97	0.034
									Age (years)	0.97	0.95	<1	0.028
									Passive anal sex without a condom with a casual partner in the last six months
									No	1
									Up to half of the relations	1.26	0.80	2.00	0.318
									More than half of the relations	1.65	1.03	2.64	0.037
									Time of use of PrEP at the time of choice of follow-up (days)	<1	<1	1.00	0.148
									Being on PrEP at the time of choice of follow-up
									In use	1
									Discontinued	4.21	2.61	6.79	<0.001
									Table 2. Adjust hazard ratio (aHR) and 95% confidence intervals (95% CI) for discontinuation of PrEP, according the last type of follow-up performed in the study
									Characteristics	aHR	95% CI		P
											Lower limit	Upper Limit
									Type of follow -up chosen
									In-person	1
									Telehealth	0.60	0.41	0.89	0.012
									Age (years)	0.97	0.95	<1	0.031
									Passive anal sex without a condom with a casual partner in the last six months
									No	1
									Up to half of the relations	1.23	0.77	1.95	0.384
									More than half of the relations	1.65	1.03	2.64	0.037
									Time of use of PrEP at the time of choice of follow-up (days)	<1	<1	1.00	0.155
									Being on PrEP at the time of choice of follow-up
									In use	1
									Discontinued	4.36	2.70	7.05	<0.001
									Table 3. Adjust hazard ratio (aHR) and 95% confidence intervals (95% CI) for discontinuation of PrEP, according to the last type of follow-up performed and excluding people without follow-up after the first choice in the study
									Characteristics	aHR	95% CI		P
											Lower limit	Upper Limit
									Type of follow -up chosen
									In-person	1
									Telehealth	0.55	0.35	0.87	0.010
									Age (years)	0.97	0.94	<1	0.019
									Passive anal sex without a condom with a casual partner in the last six months
									No	1
									Up to half of the relations	1.18	0.70	1.98	0.531
									More than half of the relations	1.51	0.86	2.64	0.194
									Time of use of PrEP at the time of choice of follow-up (days)	<1	<1	1.00	0.155
									Being on PrEP at the time of choice of follow-up
									In use	1
									Discontinued	4.36	2.70	7.05	<0.001
